# Supplementary material for: A vegetable fat-based diet delays psychomotor and cognitive development compared with maternal dairy fat intake in infant gray mouse lemurs
Source: Commun Biol. 2024 May 20;7:609. doi: 10.1038/s42003-024-06255-w (PMC11106064; doi:10.1038/s42003-024-06255-w)
Supplement: Supplementary file 4 — Supplementary Data [file 42003_2024_6255_MOESM4_ESM.xlsx]

## Sheet: Data_for_Fig1to7
Offspring_characteristics					Negative_geotaxis_task		Horizontal_rod_task						Rotarod_task					Visual_discrimination_task
ID	Diet	Days_after_birth	Body_weight	Litter_size	Nb_success	Fell_at_least_once	Success_11cm	Success_22cm	Success_33cm	Time_to_reach_the_nestbox_11cm	Time_to_reach_the_nestbox_22cm	Time_to_reach_the_nestbox_33cm	Maximum_time	Number_of_falls	Number_of_jumps	Number_of_3turns	Number_of_refusals	Time_to_find_the_exit_Trial1	Time_to_find_the_exit_Trial2	Time_to_find_the_exit_Trial3
308CAE	DF	8	9.4	3	3	0	1	1	1	70.1	139.4	159.9
308CAF	DF	8	13	3	3	0	1	0	0	14.5	240	240
308CAG	DF	8	13.7	3	2	1	1	1	1	9.3	56.8	47.3
308CC	DF	8	11.1	2	3	0	1	1	1	19.3	64.8	91.8
308CD	DF	8	15.6	2	0	1	0	0	1	240	240	155.2
372BBA	DF	8	16.8	3	0	1	1	1	1	76.5	109.8	232.7
372BBB	DF	8	17.5	3	0	1	1	1	1	28.2	57.5	68.8
372BBC	DF	8	11.3	3	2	1	1	0	0	68.1	240	240
289BCC	DF	8	18.8	2	0	1	1	0	0	102.6	240	240
289BCD	DF	8	20.4	2	3	0	1	1	1	54	80.6	97.9
423D	VF	8	15.9	1	2	1	1	1	0	35.8	124.4	240
359DD	VF	8	13.5	3	0	1	0	0	0	240	240	240
359DE	VF	8	16	3	0	1	1	0	NA	211.9	240	NA
359DF	VF	8	14.8	3	0	1	0	1	1	240	182	77
364AAE	VF	8	13.2	3	0	1	NA	0	NA	NA	240	NA
364AAF	VF	8	15	3	0	1	1	1	1	148.4	52.8	60.5
364AAG	VF	8	14.7	3	0	1	0	1	1	240	181.4	72.3
366ABC	VF	8	21.5	1	2	1	0	1	1	240	173.7	172.4
383DB	DF	8	10.9	2	2	0	1	1	1	154.8	27.9	39.5
383DC	DF	8	10.9	2	1	0	1	1	1	49.8	17.2	158.4
298ABD	VF	8	18.7	3	2	1	1	1	1	18.4	63.7	133.8
298ABE	VF	8	18.2	3	1	1	1	1	0	69.4	141.5	240
298ABF	VF	8	16.7	3	3	0	1	0	0	171.4	240	240
372BBD	DF	8	21	3	0	1	1	1	1	125.9	139.6	102.3
372BBE	DF	8	20	3	3	0	1	1	1	26.5	79.8	65.3
372BBF	DF	8	9.7	3	3	0	1	1	1	97.4	48.3	62.3
445B	VF	8	16.4	1	0	1	NA	NA	NA	NA	NA	NA
375BCC	VF	8	17.6	1	0	1	1	0	0	216.9	240	240
359DBB	VF	8	15.7	3	0	1	1	0	0	73.1	240	240
359DBC	VF	8	17.7	3	0	1	0	0	0	240	240	240
359DBD	VF	8	15.4	3	0	1	0	1	1	240	80.1	156.2
390BAC	DF	8	14.8	3	0	1	1	1	0	129.9	239.4	240
390BAD	DF	8	12.4	3	0	1	1	1	0	121.2	229.9	240
390BAE	DF	8	7.8	3	0	1	0	NA	NA	240	NA	NA
368FC	DF	8	21.8	1	3	0	1	1	1	61.4	8.8	14.5
371HAA	VF	8	16.7	1	2	1	1	1	0	179	147.1	240
448B	VF	8	19.8	2	0	1	0	1	1	240	136.6	36
448C	VF	8	16.6	2	0	NA	1	1	0	72.3	83.5	240
422B	DF	8	17	1	3	0	1	1	1	91.1	125.9	99.2
376BAF	DF	8	15.4	2	1	1	1	1	1	97.1	50.8	62.5
376BAG	DF	8	15.9	2	1	1	1	1	1	125.4	164.3	211
409DD	DF	8	17	3	3	0	1	1	1	71.2	21	16.5
409DE	DF	8	15.7	3	2	0	1	1	1	6	30	38.8
409DF	DF	8	15.1	3	3	0	1	1	1	11	19.7	158.7
457B	VF	8	14.8	3	0	1	1	0	0	95.6	240	240
457C	VF	8	11.6	3	2	1	1	1	1	100.4	70.1	61
457D	VF	8	17.9	3	3	0	1	1	1	12.1	35.3	30.8
422AC	VF	8	10	3	0	1	0	0	0	240	240	240
422AD	VF	8	8	3	1	1	1	0	0	100.6	240	240
422AE	VF	8	11.6	3	0	1	0	0	0	240	240	240
308CAE	DF	15	13	3									23.31	1	0	4	0	112	25.7	24.5
308CAF	DF	15	20.6	3									35.98	3	0	2	0	300	63.1	25.4
308CAG	DF	15	21.5	3									43.01	2	0	3	0	220.4	43.2	10.7
308CC	DF	15	20.1	2									27.53	4	0	1	0	300	300	300
308CD	DF	15	24.2	2									19.1	4	0	1	0	300	300	300
372BBA	DF	15	22.7	3									29.67	2	0	3	0	300	127	152
372BBB	DF	15	25.7	3									33.12	1	0	4	0	300	161.6	88.6
372BBC	DF	15	14.7	3									67.1	0	0	5	0	300	300	300
289BCC	DF	15	26.7	2									23.24	0	0	5	0	300	300	300
289BCD	DF	15	27.8	2									78.48	3	0	2	0	110.2	300	300
423D	VF	15	26.9	1									17.24	5	0	0	0	216.6	57.7	95.6
359DD	VF	15	19.2	3									18.98	4	0	1	0	300	300	300
359DE	VF	15	23.8	3									22.44	4	0	1	0	300	300	28.9
359DF	VF	15	22.2	3									26.2	0	0	5	0	300	300	300
364AAE	VF	15	21.5	3									25.01	3	0	2	0	300	300	300
364AAF	VF	15	22	3									6.28	5	0	0	0	300	300	232.82
364AAG	VF	15	21.5	3									19.7	1	0	4	0	300	33.49	126.75
366ABC	VF	15	32	1									19.65	4	0	1	0	300	300	300
383DB	DF	15	15.9	2									20.01	2	2	1	0	300	300	300
383DC	DF	15	16.8	2									23.63	5	0	0	0	300	300	300
298ABD	VF	15	26.4	3									20.78	5	0	0	0	300	300	300
298ABE	VF	15	25.5	3									17.33	5	0	0	0	300	300	32
298ABF	VF	15	23.5	3									20.38	5	0	0	0	42	40	8
372BBD	DF	15	28	3									23.02	0	0	5	0	300	179	48.1
372BBE	DF	15	28.3	3									22.14	2	0	3	0	300	71	51.8
372BBF	DF	15	13.6	3									34.31	1	0	4	0	300	285.8	300
445B	VF	15	26.2	1									25.53	3	0	2	0	300	62.8	53
375BCC	VF	15	26.3	1									20.78	5	0	0	0	300	101.8	61
359DBB	VF	15	23.5	3									9.73	3	2	0	0	300	36.5	17.5
359DBC	VF	15	25.9	3									8.12	0	5	0	0	300	9.2	17.8
359DBD	VF	15	22.8	3									14.91	5	0	0	0	38.8	3.6	4.7
390BAC	DF	15	25.2	3									36.13	3	0	2	0	5.5	7.1	300
390BAD	DF	15	20.5	3									52.31	2	1	2	0	300	300	300
390BAE	DF	15	15.7	3									18.82	3	0	2	0	300	NA	77.9
368FC	DF	15	31.4	1									76.53	0	5	0	0	300	300	NA
371HAA	VF	15	27.2	1									18.46	3	0	2	0	28.9	12.2	33.5
448B	VF	15	31.1	2									35.94	0	5	0	0	300	300	38.6
448C	VF	15	26.4	2									26.97	4	1	0	0	300	40.8	300
422B	DF	15	28	1									40.16	2	2	1	0	300	300	300
376BAF	DF	15	22.1	2									35.77	1	4	0	0	78.6	300	71.1
376BAG	DF	15	24.3	2									67.89	0	1	4	0	300	300	300
409DD	DF	15	25.5	3									20.3	5	0	0	0	142.9	3.7	40.7
409DE	DF	15	22.9	3									16.64	0	1	1	3	300	300	300
409DF	DF	15	21.7	3									88.85	4	1	0	0	240.5	300	300
457B	VF	15	23.3	3									17.62	2	0	3	0	300	300	300
457C	VF	15	17.9	3									19.16	3	0	2	0	300	300	173.2
457D	VF	15	26.7	3									18.18	3	0	2	0	31	15.8	300
422AC	VF	15	20	3									24	5	0	0	0	300	300	300
422AD	VF	15	16	3									30	2	0	3	0	300	300	300
422AE	VF	15	21	3									14	2	0	3	0	172.4	300	8
308CAE	DF	22	15.9	3									93.76	1	0	4	0
308CAF	DF	22	25.8	3									131.34	1	0	4	0
308CAG	DF	22	26.6	3									212.25	2	0	3	0
308CC	DF	22	27	2									80.31	5	0	0	0
308CD	DF	22	30	2									356.9	1	0	4	0
372BBA	DF	22	24.4	3									59.18	0	0	5	0
372BBB	DF	22	32.6	3									187.21	0	0	5	0
372BBC	DF	22	16	3									105.39	0	0	5	0
289BCC	DF	22	34.7	2									219.8	2	0	3	0
289BCD	DF	22	36.4	2									155.42	0	4	1	0
423D	VF	22	33.8	1									118.93	1	0	4	0
359DD	VF	22	27.4	3									55.29	3	1	1	0
359DE	VF	22	33.1	3									42.43	3	2	0	0
359DF	VF	22	29.5	3									100.21	5	0	0	0
364AAE	VF	22	26.7	3									210.17	4	0	1	0
364AAF	VF	22	26.9	3									36.58	4	0	1	0
364AAG	VF	22	26.4	3									85.84	2	3	0	0
366ABC	VF	22	39	1									2.5	3	0	0	2
383DB	DF	22	22.4	2									6.2	0	5	0	0
383DC	DF	22	24.4	2									15.58	4	1	0	0
298ABD	VF	22	30.7	3									116.21	NA	NA	NA	NA
298ABE	VF	22	30.1	3									191.06	3	1	0	0
298ABF	VF	22	28.2	3									31.9	2	0	3	0
372BBD	DF	22	36.9	3									133.13	0	0	5	0
372BBE	DF	22	38.8	3									142.53	1	0	4	0
372BBF	DF	22	21.1	3									29.01	1	0	4	0
445B	VF	22	34.8	1									60.89	4	0	1	0
375BCC	VF	22	34.9	1									103.26	5	0	0	0
359DBB	VF	22	30.7	3									29.75	2	3	0	0
359DBC	VF	22	33.7	3									33.03	1	4	0	0
359DBD	VF	22	30	3									18.5	2	3	0	0
390BAC	DF	22	33.2	3									71.53	2	3	0	0
390BAD	DF	22	26.3	3									17.62	0	4	0	1
390BAE	DF	22	21.9	3									35.78	2	2	1	0
368FC	DF	22	40.2	1									260.11	0	4	1	0
371HAA	VF	22	36.2	1									86.88	5	0	0	0
448B	VF	22	38.3	2									25.27	0	5	0	0
448C	VF	22	33.9	2									58.57	1	3	0	1
422B	DF	22	32.6	1									5.5	0	2	0	3
376BAF	DF	22	26.8	2									176.52	1	3	0	1
376BAG	DF	22	27.8	2									150.53	1	1	2	1
409DD	DF	22	31	3									110	5	0	0	0
409DE	DF	22	29	3									212	0	0	5	0
409DF	DF	22	28	3									32	5	0	0	0
457B	VF	22	30	3									234	2	0	3	0
457C	VF	22	26	3									7	0	2	2	1
457D	VF	22	33	3									25	3	0	2	0
422AC	VF	22	28.7	3									122.52	1	2	2	0
422AD	VF	22	25.1	3									4.64	0	2	0	3
422AE	VF	22	30.5	3									17.85	1	4	0	0
308CAE	DF	30	22.7	3									90.67	0	0	5	0	158.9	41.2	19.9
308CAF	DF	30	31.8	3									280.18	0	0	5	0	300	167.5	62.3
308CAG	DF	30	32.5	3									211.07	0	2	3	0	295	110.1	30.1
308CC	DF	30	33.9	2									171.09	0	0	5	0	178.1	3.5	1.8
308CD	DF	30	36.4	2									311.58	0	0	5	0	80.1	43.4	19.7
372BBA	DF	30	33	3									80	NA	NA	NA	NA	87.9	145.7	84.6
372BBB	DF	30	40	3									563	0	0	5	0	213.2	39.5	60.2
372BBC	DF	30	25	3									270	1	0	4	0	300	57.4	37.1
289BCC	DF	30	40	2									70	0	0	5	0	151.3	72.1	139.7
289BCD	DF	30	41	2									65	0	0	5	0	128.5	64.4	129.3
423D	VF	30	45	1									79.4	0	0	5	0	300	300	32
359DD	VF	30	35.9	3									102.56	3	0	2	0	300	300	300
359DE	VF	30	42.7	3									93.76	0	4	1	0	300	300	43.24
359DF	VF	30	37.2	3									197.8	0	2	3	0	300	51.5	123.99
364AAE	VF	30	34.9	3									600	1	2	1	0	300	300	300
364AAF	VF	30	34.1	3									302.04	2	1	3	0	69.25	49.9	63.75
364AAG	VF	30	33.7	3									52.73	1	4	0	0	8.24	2.75	42.25
366ABC	VF	30	43.2	1									264.95	3	0	0	0	4	8	4
383DB	DF	30	31.9	2									7.45	0	5	0	0	69	44	2
383DC	DF	30	33.3	2									284.82	0	2	2	0	187	16	54
298ABD	VF	30	37.8	3									321.12	1	1	2	0	300	300	94
298ABE	VF	30	36.5	3									301.48	4	0	0	0	5	5	300
298ABF	VF	30	34.2	3									187.64	5	0	0	0	241	55	153
372BBD	DF	30	44.7	3									325.17	0	4	1	0	300	300	300
372BBE	DF	30	43.7	3									600	0	1	3	0	114.9	245	3.3
372BBF	DF	30	29	3									147.87	0	0	5	0	300	25.5	300
445B	VF	30	42.6	1									177.4	1	0	4	0	300	300	193.4
375BCC	VF	30	40.7	1									488.12	3	1	1	0	75.8	2	212
359DBB	VF	30	37	3									5.12	0	2	0	3	300	300	300
359DBC	VF	30	42.2	3									32.94	0	5	0	0	300	300	300
359DBD	VF	30	36.5	3									17.84	0	1	0	4	300	300	300
390BAC	DF	30	45.2	3									293.57	1	3	1	0	300	300	300
390BAD	DF	30	36	3									43.09	1	2	0	2	141.8	11.1	3.8
390BAE	DF	30	31.3	3									53.55	0	4	0	1	300	22.7	178.1
368FC	DF	30	44.1	1									313.39	0	2	3	0	300	300	122.9
371HAA	VF	30	45.1	1									213.89	3	0	2	0	4	300	187.5
448B	VF	30	45.2	2									6.14	0	3	0	2	300	300	300
448C	VF	30	39.5	2									98.11	0	3	1	1	300	300	105.4
422B	DF	30	40	1									231	0	0	5	0	300	300	300
376BAF	DF	30	33	2									287	1	1	3	0	220.2	159.9	300
376BAG	DF	30	34	2									268	1	3	1	0	186.2	300	234.5
409DD	DF	30	39.1	3									6.4	0	3	0	2	300	5.2	300
409DE	DF	30	36	3									NA	0	0	0	5	198.4	27.3	67.6
409DF	DF	30	35.2	3									17.4	0	5	0	0	300	300	300
457B	VF	30	36	3									9.28	0	1	0	4	300	300	300
457C	VF	30	32.4	3									157.87	1	4	0	0	300	144.3	30.5
457D	VF	30	40.6	3									147.65	0	4	0	1	300	11.3	94.4
422AC	VF	30	36	3									5.88	0	4	0	1	300	300	300
422AD	VF	30	32.5	3									NA	0	0	0	5	300	300	300
422AE	VF	30	40.1	3									NA	0	0	0	5	195.2	99.6	300

## Sheet: Data_for_Fig8
Data for Figure 8
Diet	Day_after_birth	Trials	Number_of_successful_animals	New_animals_learnt	Cumulative_number_success	Nbr_recalling_animals	Proportion_recalling_animals
L	15	1	7	7	7	0	0
L	15	2	10	6	13	4	0.571429
L	15	3	10	1	14	9	0.692308
L	30	4	15	8	22	7	0.5
L	30	5	19	1	23	18	0.818182
L	30	6	18	1	24	17	0.73913
V	15	1	6	6	6	0	0
V	15	2	11	6	12	5	0.833333
V	15	3	15	5	17	10	0.833333
V	30	4	8	1	18	7	0.411765
V	30	5	10	1	19	9	0.5
V	30	6	14	1	20	13	0.684211
